# Supplementary material for: mTORC2/Rac1 Pathway Predisposes Cancer Aggressiveness in IDH1-Mutated Glioma
Source: Cancers (Basel). 2020 Mar 26;12(4):787. doi: 10.3390/cancers12040787 (PMC7226122; doi:10.3390/cancers12040787)
Supplement: Supplementary file 1 [file cancers-12-00787-s001.zip]

Archive with 6 entries (5 files):
- cancers-733430-revised-suppl-3.18/
- cancers-733430-revised-suppl-3.18/cancers-733430-suppl-revised-3.18.docx
- cancers-733430-revised-suppl-3.18/Supplementary Table 1.pdf
- cancers-733430-revised-suppl-3.18/Supplementary Table 2.pdf
- cancers-733430-revised-suppl-3.18/Supplementary Table 3.pdf
- cancers-733430-revised-suppl-3.18/Supplementary Table 4.pdf
